# Supplementary material for: Altered Visceral Adipose Tissue Predictors and Women’s Health: A Unicenter Study
Source: Int J Environ Res Public Health. 2022 May 1;19(9):5505. doi: 10.3390/ijerph19095505 (PMC9105488; doi:10.3390/ijerph19095505)
Supplement: Supplementary file 1 [file ijerph-19-05505-s001.zip]

Archive with 1 entries (1 files):
- ijerph-1668970-supplementary.pdf
